# Supplementary material for: The prognostic value and oncogenic functions of WDR12 and its validation in osteosarcoma
Source: Cancer Cell Int. 2026 Apr 8;26:206. doi: 10.1186/s12935-026-04291-6 (PMC13214088; doi:10.1186/s12935-026-04291-6)
Supplement: Supplementary file 4 — Supplementary Material 4 [file 12935_2026_4291_MOESM4_ESM.xlsx]

## Sheet: Table S1
Table S1: Characteristics of patients in the TARGET database.
ID	Age	Gender	Metastasis status
TARGET-40-PALWWX-01A	12.2301	Female	Metastatic
TARGET-40-PAMLKS-01A	12.3534	Female	Metastatic
TARGET-40-PAMRHD-01A	10.8	Female	Metastatic
TARGET-40-PANZHX-01A	14.0466	Female	Metastatic
TARGET-40-PATMXR-01A	20.9068	Female	Metastatic
TARGET-40-0A4I0Q-01A	19.9151	Female	Metastatic
TARGET-40-0A4I48-01A	16.0384	Female	Metastatic
TARGET-40-PALHRL-01A	16.4904	Male	Metastatic
TARGET-40-PAMEKS-01A	10.8	Male	Metastatic
TARGET-40-PAMYYJ-01A	17.7452	Male	Metastatic
TARGET-40-PANMIG-01A	14.6849	Male	Metastatic
TARGET-40-PANPUM-01A	16.4274	Male	Metastatic
TARGET-40-0A4HY5-01A	19.9014	Male	Metastatic
TARGET-40-PARBGW-01A	12.6959	Female	Metastatic
TARGET-40-PARJXU-01A	12.6685	Female	Metastatic
TARGET-40-PATUXZ-01A	17.3836	Female	Metastatic
TARGET-40-PAUVUL-01A	5.55342	Female	Metastatic
TARGET-40-PAUXPZ-01A	12.3479	Female	Metastatic
TARGET-40-PARDAX-01A	10.0822	Male	Metastatic
TARGET-40-PASSLM-01A	9.69315	Male	Metastatic
TARGET-40-PATJVI-01A	15.7671	Male	Metastatic
TARGET-40-PAKXLD-01A	14.3699	Female	Non-metastatic
TARGET-40-PALECC-01A	10.0301	Female	Non-metastatic
TARGET-40-PALFYN-01A	13.263	Female	Non-metastatic
TARGET-40-PALKDP-01A	9.28219	Female	Non-metastatic
TARGET-40-PAMHYN-01A	9.5863	Female	Non-metastatic
TARGET-40-PAMTCM-01A	13.5288	Female	Non-metastatic
TARGET-40-PANVJJ-01A	13.8192	Female	Non-metastatic
TARGET-40-PAPIJR-01A	12.5945	Female	Non-metastatic
TARGET-40-PAPNVD-01A	14.4904	Female	Non-metastatic
TARGET-40-PAPWWC-01A	9.84932	Female	Non-metastatic
TARGET-40-PAPXGT-01A	11.4301	Female	Non-metastatic
TARGET-40-PARFTG-01A	13.663	Female	Non-metastatic
TARGET-40-PASFCV-01A	10.5452	Female	Non-metastatic
TARGET-40-PASKZZ-01A	13.1726	Female	Non-metastatic
TARGET-40-PASRNE-01A	3.5589	Female	Non-metastatic
TARGET-40-PASUUH-01A	14.0904	Female	Non-metastatic
TARGET-40-PASYUK-01A	16.2493	Female	Non-metastatic
TARGET-40-PATMIF-01A	12.0082	Female	Non-metastatic
TARGET-40-PAUBIT-01A	12.3644	Female	Non-metastatic
TARGET-40-PAUTYB-01A	12.1041	Female	Non-metastatic
TARGET-40-PAUYTT-01A	18.3616	Female	Non-metastatic
TARGET-40-PAVCLP-01A	11.1288	Female	Non-metastatic
TARGET-40-PAVECB-01A	8.96438	Female	Non-metastatic
TARGET-40-0A4I42-01A	17.1726	Female	Non-metastatic
TARGET-40-0A4I4M-01A	18.9479	Female	Non-metastatic
TARGET-40-0A4I65-01A	17.863	Male	Non-metastatic
TARGET-40-0A4I9K-01A	22.5671	Male	Non-metastatic
TARGET-40-PAKFVX-01A	14.8137	Male	Non-metastatic
TARGET-40-PAKZZK-01A	13.326	Male	Non-metastatic
TARGET-40-PALKGN-01A	16.9589	Male	Non-metastatic
TARGET-40-PALZGU-01A	15.3507	Male	Non-metastatic
TARGET-40-PAMHLF-01A	8.85753	Male	Non-metastatic
TARGET-40-PAMJXS-01A	11.2329	Male	Non-metastatic
TARGET-40-PANGPE-01A	13.1342	Male	Non-metastatic
TARGET-40-PANGRW-01A	16.6795	Male	Non-metastatic
TARGET-40-PANSEN-01A	14.3397	Male	Non-metastatic
TARGET-40-PANXSC-01A	15.1918	Male	Non-metastatic
TARGET-40-PANZZJ-01A	18.7808	Male	Non-metastatic
TARGET-40-PAPKWD-01A	9.52877	Male	Non-metastatic
TARGET-40-PARGTM-01A	16.2329	Male	Non-metastatic
TARGET-40-PARKAF-01A	16.6712	Male	Non-metastatic
TARGET-40-PASEBY-01A	11.6411	Male	Non-metastatic
TARGET-40-PASEFS-01A	18.1507	Male	Non-metastatic
TARGET-40-PASNZV-01A	16.2932	Male	Non-metastatic
TARGET-40-PATAWV-01A	15.526	Male	Non-metastatic
TARGET-40-PATEEM-01A	16.0959	Male	Non-metastatic
TARGET-40-PATKSS-01A	13.3945	Male	Non-metastatic
TARGET-40-PATMPU-01A	13.863	Male	Non-metastatic
TARGET-40-PATPBS-01A	15.1041	Male	Non-metastatic
TARGET-40-PAUTWB-01A	13.874	Male	Non-metastatic
TARGET-40-PAUUML-01A	5.96438	Male	Non-metastatic
TARGET-40-PAVALD-01A	16.2301	Male	Non-metastatic
TARGET-40-PAVDTY-01A	13.4192	Male	Non-metastatic
TARGET-40-0A4HLD-01A	19.874	Male	Non-metastatic
TARGET-40-0A4HMC-01A	27.9589	Male	Non-metastatic
TARGET-40-0A4HX8-01A	29.137	Male	Non-metastatic
TARGET-40-0A4HXS-01A	23.2055	Male	Non-metastatic
TARGET-40-0A4I0W-01A	20.0822	Male	Non-metastatic
TARGET-40-0A4I3S-01A	22.7753	Male	Non-metastatic
TARGET-40-0A4I4O-01A	32.4055	Male	Non-metastatic
TARGET-40-0A4I5B-01A	20.863	Male	Non-metastatic
TARGET-40-0A4I6O-01A	18.4603	Male	Non-metastatic
TARGET-40-0A4I8U-01A	20.0767	Male	Non-metastatic

## Sheet: Table S2
Table S2: Characteristics of patients in the TCGA database.
Sample	Age	Gender	Histological_type	Margin_status	Metastasis	New_tumor_events
TCGA-3B-A9HI-01A-11R-A38C-07	68	MALE	Dedifferentiated liposarcoma	Positive	YES	YES
TCGA-3B-A9HJ-01A-11R-A38C-07	68	MALE	Dedifferentiated liposarcoma	NA	NO	NO
TCGA-3B-A9HL-01A-11R-A38C-07	67	MALE	Dedifferentiated liposarcoma	Positive	YES	YES
TCGA-3B-A9HO-01A-11R-A38C-07	75	MALE	Dedifferentiated liposarcoma	Positive	NO	YES
TCGA-3B-A9HP-01A-11R-A38C-07	57	FEMALE	Leiomyosarcoma (LMS)	Positive	YES	YES
TCGA-3B-A9HQ-01A-11R-A38C-07	66	FEMALE	Leiomyosarcoma (LMS)	Negative	NO	NO
TCGA-3B-A9HR-01A-11R-A38C-07	38	FEMALE	Leiomyosarcoma (LMS)	Negative	YES	YES
TCGA-3B-A9HS-01A-11R-A39D-07	60	MALE	Leiomyosarcoma (LMS)	Negative	YES	YES
TCGA-3B-A9HT-01A-11R-A39D-07	53	MALE	Leiomyosarcoma (LMS)	Negative	NO	YES
TCGA-3B-A9HU-01A-11R-A39D-07	53	FEMALE	Leiomyosarcoma (LMS)	Negative	YES	YES
TCGA-3B-A9HV-01A-11R-A39D-07	48	FEMALE	Leiomyosarcoma (LMS)	Negative	YES	YES
TCGA-3B-A9HX-01A-11R-A39D-07	70	FEMALE	Leiomyosarcoma (LMS)	Negative	NO	NO
TCGA-3B-A9HY-01A-11R-A39D-07	49	MALE	Leiomyosarcoma (LMS)	Negative	NO	NO
TCGA-3B-A9HZ-01A-11R-A39D-07	66	MALE	Leiomyosarcoma (LMS)	Positive	YES	YES
TCGA-3B-A9I0-01A-11R-A39D-07	33	MALE	Leiomyosarcoma (LMS)	Negative	YES	YES
TCGA-3B-A9I1-01A-11R-A39D-07	56	FEMALE	Leiomyosarcoma (LMS)	Negative	YES	YES
TCGA-3B-A9I3-01A-11R-A39D-07	62	MALE	Leiomyosarcoma (LMS)	Positive	NO	YES
TCGA-3R-A8YX-01A-11R-A37L-07	66	MALE	Dedifferentiated liposarcoma	Positive	YES	NO
TCGA-DX-A1KU-01A-32R-A24X-07	82	MALE	Dedifferentiated liposarcoma	NA	NA	NA
TCGA-DX-A1KW-01A-22R-A24X-07	67	MALE	Dedifferentiated liposarcoma	NA	NA	NA
TCGA-DX-A1KX-01A-22R-A24X-07	67	FEMALE	Dedifferentiated liposarcoma	NA	NA	NA
TCGA-DX-A1KY-01A-11R-A24X-07	66	MALE	Dedifferentiated liposarcoma	NA	NA	NA
TCGA-DX-A1KZ-01A-11R-A24X-07	66	MALE	Dedifferentiated liposarcoma	NA	NA	NA
TCGA-DX-A1L0-01A-11R-A24X-07	58	MALE	Dedifferentiated liposarcoma	NA	NA	NA
TCGA-DX-A1L1-01A-11R-A24X-07	60	MALE	Dedifferentiated liposarcoma	NA	NA	NA
TCGA-DX-A1L2-01A-22R-A24X-07	78	MALE	Dedifferentiated liposarcoma	NA	NA	NA
TCGA-DX-A1L3-01A-11R-A24X-07	60	FEMALE	Dedifferentiated liposarcoma	NA	NA	NA
TCGA-DX-A1L4-01A-12R-A26T-07	60	MALE	Dedifferentiated liposarcoma	NA	NA	NA
TCGA-DX-A23R-01A-11R-A26T-07	55	FEMALE	Dedifferentiated liposarcoma	NA	NA	NA
TCGA-DX-A23T-01A-11R-A26T-07	40	FEMALE	Dedifferentiated liposarcoma	NA	NA	NA
TCGA-DX-A23U-01A-11R-A26T-07	81	MALE	Dedifferentiated liposarcoma	NA	NA	NA
TCGA-DX-A23V-01A-11R-A29R-07	57	FEMALE	Dedifferentiated liposarcoma	NA	NA	NA
TCGA-DX-A23Y-01A-11R-A27Q-07	80	MALE	Dedifferentiated liposarcoma	NA	NA	NA
TCGA-DX-A23Z-01A-11R-A27Q-07	74	MALE	Dedifferentiated liposarcoma	NA	NA	NA
TCGA-DX-A240-01A-32R-A27Q-07	51	MALE	Dedifferentiated liposarcoma	NA	NA	NA
TCGA-DX-A2IZ-01A-11R-A21T-07	60	MALE	Dedifferentiated liposarcoma	Negative	NA	NA
TCGA-DX-A2J0-01A-11R-A21T-07	61	MALE	Dedifferentiated liposarcoma	NA	NA	NA
TCGA-DX-A2J1-01A-11R-A21T-07	53	MALE	Dedifferentiated liposarcoma	Positive	NA	NA
TCGA-DX-A2J4-01A-32R-A21T-07	60	MALE	Dedifferentiated liposarcoma	NA	NA	NA
TCGA-DX-A3LS-01A-11R-A21T-07	78	FEMALE	Dedifferentiated liposarcoma	NA	NA	YES
TCGA-DX-A3LT-01A-12R-A21T-07	62	MALE	Dedifferentiated liposarcoma	Negative	NA	YES
TCGA-DX-A3LU-01A-11R-A21T-07	60	MALE	Dedifferentiated liposarcoma	Positive	NA	YES
TCGA-DX-A3LW-01A-21R-A21T-07	43	MALE	Dedifferentiated liposarcoma	Positive	NA	YES
TCGA-DX-A3M1-01A-11R-A22K-07	79	MALE	Dedifferentiated liposarcoma	Positive	NA	NO
TCGA-DX-A3M2-01A-21R-A22K-07	59	MALE	Dedifferentiated liposarcoma	Positive	NA	NO
TCGA-DX-A3U5-01A-11R-A22K-07	52	MALE	Dedifferentiated liposarcoma	Positive	NA	NO
TCGA-DX-A3U6-01A-11R-A29R-07	63	FEMALE	Dedifferentiated liposarcoma	Negative	NA	YES
TCGA-DX-A3U7-01A-11R-A29R-07	67	MALE	Leiomyosarcoma (LMS)	Negative	NA	YES
TCGA-DX-A3U8-01A-11R-A29R-07	43	MALE	Leiomyosarcoma (LMS)	NA	NA	YES
TCGA-DX-A3U9-01A-11R-A30C-07	84	MALE	Leiomyosarcoma (LMS)	NA	NA	YES
TCGA-DX-A3UA-01A-12R-A30C-07	47	FEMALE	Leiomyosarcoma (LMS)	NA	NA	NO
TCGA-DX-A3UB-01A-11R-A30C-07	54	MALE	Leiomyosarcoma (LMS)	Negative	NA	NO
TCGA-DX-A3UC-01A-11R-A30C-07	37	FEMALE	Leiomyosarcoma (LMS)	Negative	NA	YES
TCGA-DX-A3UD-01A-11R-A30C-07	56	MALE	Leiomyosarcoma (LMS)	Negative	NA	YES
TCGA-DX-A3UE-01A-11R-A30C-07	66	FEMALE	Leiomyosarcoma (LMS)	NA	NA	YES
TCGA-DX-A3UF-01A-11R-A30C-07	65	FEMALE	Leiomyosarcoma (LMS)	Positive	NA	YES
TCGA-DX-A48J-01A-21R-A30C-07	44	MALE	Leiomyosarcoma (LMS)	NA	NA	YES
TCGA-DX-A48K-01A-11R-A30C-07	65	MALE	Leiomyosarcoma (LMS)	Negative	NA	NO
TCGA-DX-A48L-01A-11R-A30C-07	49	FEMALE	Leiomyosarcoma (LMS)	NA	NA	YES
TCGA-DX-A48N-01A-11R-A30C-07	47	MALE	Dedifferentiated liposarcoma	Positive	NA	NO
TCGA-DX-A48O-01A-11R-A30C-07	63	FEMALE	Leiomyosarcoma (LMS)	Negative	NA	NO
TCGA-DX-A48P-01A-11R-A30C-07	54	FEMALE	Leiomyosarcoma (LMS)	Negative	NA	NO
TCGA-DX-A48R-01A-11R-A30C-07	41	MALE	Leiomyosarcoma (LMS)	Positive	NA	YES
TCGA-DX-A48U-01A-11R-A30C-07	57	MALE	Leiomyosarcoma (LMS)	Negative	NA	NO
TCGA-DX-A6B7-01A-11R-A30C-07	55	MALE	Leiomyosarcoma (LMS)	Negative	NO	NO
TCGA-DX-A6B8-01A-11R-A30C-07	80	MALE	Leiomyosarcoma (LMS)	Positive	YES	YES
TCGA-DX-A6B9-01A-12R-A32Q-07	45	FEMALE	Leiomyosarcoma (LMS)	Negative	NO	NO
TCGA-DX-A6BA-01A-11R-A30C-07	53	FEMALE	Leiomyosarcoma (LMS)	Negative	YES	YES
TCGA-DX-A6BB-01A-12R-A32Q-07	74	MALE	Leiomyosarcoma (LMS)	Positive	NO	NO
TCGA-DX-A6BE-01A-41R-A32Q-07	77	MALE	Dedifferentiated liposarcoma	Negative	NO	NO
TCGA-DX-A6BF-01A-11R-A30C-07	82	FEMALE	Dedifferentiated liposarcoma	Positive	NO	NO
TCGA-DX-A6BG-01A-11R-A30C-07	51	MALE	Dedifferentiated liposarcoma	Negative	NO	YES
TCGA-DX-A6BH-01A-12R-A30C-07	34	MALE	Dedifferentiated liposarcoma	Positive	NO	NO
TCGA-DX-A6YQ-01A-12R-A33J-07	86	FEMALE	Myxofibrosarcoma	Negative	NO	NO
TCGA-DX-A6YR-01A-33R-A355-07	75	MALE	Myxofibrosarcoma	Negative	NO	NO
TCGA-DX-A6YS-01A-12R-A355-07	61	MALE	Myxofibrosarcoma	Negative	NO	NO
TCGA-DX-A6YT-01A-21R-A355-07	31	FEMALE	Myxofibrosarcoma	Negative	NO	NO
TCGA-DX-A6YU-01A-12R-A33J-07	50	FEMALE	Myxofibrosarcoma	Negative	NO	NO
TCGA-DX-A6YV-01A-12R-A355-07	74	MALE	Myxofibrosarcoma	Negative	YES	YES
TCGA-DX-A6YX-01A-11R-A41I-07	68	FEMALE	Myxofibrosarcoma	Negative	YES	YES
TCGA-DX-A6YZ-01A-12R-A355-07	59	MALE	Myxofibrosarcoma	Negative	NO	NO
TCGA-DX-A6Z0-01A-13R-A36F-07	78	FEMALE	Myxofibrosarcoma	Positive	NO	NO
TCGA-DX-A6Z2-01A-12R-A36F-07	82	FEMALE	Leiomyosarcoma (LMS)	Positive	NO	NO
TCGA-DX-A7EF-01A-11R-A33J-07	88	FEMALE	Undifferentiated Pleomorphic Sarcoma (UPS)	Positive	YES	YES
TCGA-DX-A7EI-01A-11R-A33J-07	78	FEMALE	Dedifferentiated liposarcoma	Positive	NO	YES
TCGA-DX-A7EL-01A-12R-A36F-07	56	FEMALE	Leiomyosarcoma (LMS)	Positive	YES	YES
TCGA-DX-A7EM-01A-11R-A36F-07	61	MALE	Leiomyosarcoma (LMS)	Positive	NO	NO
TCGA-DX-A7EN-01A-11R-A39D-07	53	FEMALE	Leiomyosarcoma (LMS)	Positive	NO	NO
TCGA-DX-A7EO-01A-11R-A36F-07	20	FEMALE	Synovial Sarcoma - Biphasic	Negative	NO	NO
TCGA-DX-A7EQ-01A-11R-A466-07	72	MALE	Synovial Sarcoma - Monophasic	Negative	YES	YES
TCGA-DX-A7ER-01A-11R-A36F-07	69	MALE	Synovial Sarcoma - Monophasic	Negative	NO	NO
TCGA-DX-A7ES-01A-31R-A39D-07	50	FEMALE	Dedifferentiated liposarcoma	Positive	NO	NO
TCGA-DX-A7ET-01A-11R-A36F-07	71	MALE	Undifferentiated Pleomorphic Sarcoma (UPS)	Negative	NO	NO
TCGA-DX-A7EU-01A-22R-A36F-07	79	FEMALE	Myxofibrosarcoma	Negative	NO	NO
TCGA-DX-A8BG-01A-12R-A41I-07	83	FEMALE	Myxofibrosarcoma	Negative	YES	YES
TCGA-DX-A8BH-01A-11R-A37L-07	86	MALE	Undifferentiated Pleomorphic Sarcoma (UPS)	Positive	NO	NO
TCGA-DX-A8BJ-01A-11R-A41I-07	76	MALE	Undifferentiated Pleomorphic Sarcoma (UPS)	Negative	NO	NO
TCGA-DX-A8BK-01A-11R-A37L-07	61	FEMALE	Undifferentiated Pleomorphic Sarcoma (UPS)	Negative	NO	NO
TCGA-DX-A8BL-01A-11R-A41I-07	59	MALE	Undifferentiated Pleomorphic Sarcoma (UPS)	Negative	NO	NO
TCGA-DX-A8BM-01A-11R-A41I-07	60	MALE	Undifferentiated Pleomorphic Sarcoma (UPS)	Negative	NO	NO
TCGA-DX-A8BN-01A-11R-A37L-07	78	FEMALE	Undifferentiated Pleomorphic Sarcoma (UPS)	Positive	NO	NO
TCGA-DX-A8BO-01A-11R-A41I-07	67	FEMALE	Undifferentiated Pleomorphic Sarcoma (UPS)	Positive	NO	YES
TCGA-DX-A8BP-01A-11R-A37L-07	85	MALE	Undifferentiated Pleomorphic Sarcoma (UPS)	Positive	YES	YES
TCGA-DX-A8BQ-01A-11R-A37L-07	63	MALE	Undifferentiated Pleomorphic Sarcoma (UPS)	Negative	NO	NO
TCGA-DX-A8BR-01A-11R-A41I-07	63	FEMALE	Undifferentiated Pleomorphic Sarcoma (UPS)	Negative	NO	NO
TCGA-DX-A8BS-01A-11R-A37L-07	68	FEMALE	Undifferentiated Pleomorphic Sarcoma (UPS)	Positive	NO	NO
TCGA-DX-A8BT-01A-11R-A37L-07	63	FEMALE	Undifferentiated Pleomorphic Sarcoma (UPS)	Positive	NO	YES
TCGA-DX-A8BU-01A-11R-A37L-07	58	MALE	Undifferentiated Pleomorphic Sarcoma (UPS)	Positive	YES	YES
TCGA-DX-A8BV-01A-11R-A37L-07	57	MALE	Myxofibrosarcoma	Negative	YES	YES
TCGA-DX-A8BX-01A-11R-A37L-07	52	MALE	Undifferentiated Pleomorphic Sarcoma (UPS)	Negative	YES	YES
TCGA-DX-A8BZ-01A-11R-A37L-07	78	FEMALE	Leiomyosarcoma (LMS)	Positive	YES	YES
TCGA-DX-AATS-01A-12R-A41I-07	72	MALE	Undifferentiated Pleomorphic Sarcoma (UPS)	Positive	NO	NO
TCGA-DX-AB2E-01A-11R-A39D-07	60	MALE	Myxofibrosarcoma	Positive	YES	YES
TCGA-DX-AB2F-01A-11R-A38C-07	76	FEMALE	Dedifferentiated liposarcoma	Positive	NO	NO
TCGA-DX-AB2G-01A-11R-A39D-07	36	MALE	Dedifferentiated liposarcoma	Negative	NO	NO
TCGA-DX-AB2H-01A-11R-A39D-07	80	FEMALE	Dedifferentiated liposarcoma	Negative	NO	NO
TCGA-DX-AB2J-01A-11R-A38C-07	71	FEMALE	Undifferentiated Pleomorphic Sarcoma (UPS)	Positive	NO	NO
TCGA-DX-AB2L-01A-32R-A41I-07	35	MALE	Myxofibrosarcoma	Positive	NO	NO
TCGA-DX-AB2O-01A-12R-A39D-07	78	FEMALE	Undifferentiated Pleomorphic Sarcoma (UPS)	Negative	NO	NO
TCGA-DX-AB2P-01A-11R-A38C-07	79	MALE	Undifferentiated Pleomorphic Sarcoma (UPS)	Negative	YES	YES
TCGA-DX-AB2Q-01A-11R-A39D-07	65	FEMALE	Undifferentiated Pleomorphic Sarcoma (UPS)	Negative	YES	YES
TCGA-DX-AB2S-01A-11R-A39D-07	53	FEMALE	Myxofibrosarcoma	Negative	NO	NO
TCGA-DX-AB2T-01A-11R-A38C-07	54	FEMALE	Myxofibrosarcoma	Negative	YES	YES
TCGA-DX-AB2V-01A-11R-A41I-07	81	MALE	Myxofibrosarcoma	Negative	NO	NO
TCGA-DX-AB2W-01A-11R-A39D-07	62	FEMALE	Undifferentiated Pleomorphic Sarcoma (UPS)	Negative	NO	NO
TCGA-DX-AB2X-01A-11R-A38C-07	73	FEMALE	Undifferentiated Pleomorphic Sarcoma (UPS)	Negative	YES	YES
TCGA-DX-AB2Z-01A-11R-A38C-07	87	FEMALE	Undifferentiated Pleomorphic Sarcoma (UPS)	Negative	NO	NO
TCGA-DX-AB30-01A-11R-A39D-07	53	FEMALE	Myxofibrosarcoma	Negative	YES	YES
TCGA-DX-AB32-01A-11R-A41I-07	51	MALE	Myxofibrosarcoma	Negative	NO	NO
TCGA-DX-AB35-01A-21R-A41I-07	65	MALE	Dedifferentiated liposarcoma	Negative	NO	YES
TCGA-DX-AB36-01A-11R-A41I-07	86	MALE	Dedifferentiated liposarcoma	Positive	NO	NO
TCGA-DX-AB37-01A-11R-A41I-07	73	FEMALE	Dedifferentiated liposarcoma	Negative	NO	NO
TCGA-DX-AB3A-01A-11R-A41I-07	80	MALE	Dedifferentiated liposarcoma	Negative	YES	YES
TCGA-DX-AB3B-01A-11R-A41I-07	28	FEMALE	Synovial Sarcoma - Monophasic	Negative	NO	NO
TCGA-DX-AB3C-01A-11R-A41I-07	27	MALE	Synovial Sarcoma - Monophasic	Positive	YES	YES
TCGA-FX-A2QS-01A-11R-A21T-07	61	FEMALE	Dedifferentiated liposarcoma	Negative	NO	NA
TCGA-FX-A3NJ-01A-11R-A21T-07	54	MALE	Leiomyosarcoma (LMS)	Negative	NA	NA
TCGA-FX-A3NK-01A-11R-A21T-07	53	MALE	Dedifferentiated liposarcoma	Negative	NA	NA
TCGA-FX-A3RE-01A-11R-A22K-07	65	FEMALE	Leiomyosarcoma (LMS)	NA	NO	NO
TCGA-FX-A3TO-01A-11R-A22K-07	87	MALE	Undifferentiated Pleomorphic Sarcoma (UPS)	Positive	NA	NO
TCGA-FX-A48G-01A-11R-A24X-07	56	FEMALE	Leiomyosarcoma (LMS)	NA	NA	NO
TCGA-FX-A76Y-01A-11R-A355-07	49	FEMALE	Leiomyosarcoma (LMS)	Negative	NO	NO
TCGA-FX-A8OO-01A-11R-A36F-07	31	FEMALE	Sarcoma; synovial; poorly differentiated	Negative	NO	NO
TCGA-HB-A2OT-01A-11R-A21T-07	78	FEMALE	Undifferentiated Pleomorphic Sarcoma (UPS)	Negative	NO	NA
TCGA-HB-A3L4-01A-11R-A21T-07	46	FEMALE	Leiomyosarcoma (LMS)	Negative	YES	NA
TCGA-HB-A3YV-01A-11R-A24X-07	75	MALE	Undifferentiated Pleomorphic Sarcoma (UPS)	Positive	NO	NA
TCGA-HB-A43Z-01A-11R-A24X-07	58	FEMALE	Leiomyosarcoma (LMS)	Negative	NA	NO
TCGA-HB-A5W3-01A-11R-A29R-07	58	FEMALE	Leiomyosarcoma (LMS)	Negative	YES	NA
TCGA-HS-A5N7-01A-21R-A26T-07	67	FEMALE	Leiomyosarcoma (LMS)	Negative	NO	NO
TCGA-HS-A5N8-01A-11R-A26T-07	69	FEMALE	Leiomyosarcoma (LMS)	NA	NA	NA
TCGA-HS-A5N9-01A-11R-A26T-07	58	FEMALE	Leiomyosarcoma (LMS)	Negative	NO	NO
TCGA-HS-A5NA-01A-11R-A26T-07	65	FEMALE	Leiomyosarcoma (LMS)	NA	NO	YES
TCGA-IE-A3OV-01A-11R-A22K-07	42	MALE	Leiomyosarcoma (LMS)	Negative	YES	NA
TCGA-IE-A4EH-01A-11R-A24X-07	35	FEMALE	Leiomyosarcoma (LMS)	Negative	NO	NO
TCGA-IE-A4EI-01A-11R-A24X-07	67	FEMALE	Leiomyosarcoma (LMS)	Negative	NO	NO
TCGA-IE-A4EJ-01A-11R-A24X-07	84	FEMALE	Undifferentiated Pleomorphic Sarcoma (UPS)	Positive	NA	NA
TCGA-IE-A4EK-01A-11R-A24X-07	54	MALE	Leiomyosarcoma (LMS)	Positive	NO	NA
TCGA-IE-A6BZ-01A-11R-A30C-07	65	FEMALE	Undifferentiated Pleomorphic Sarcoma (UPS)	Negative	NO	NO
TCGA-IF-A3RQ-01A-11R-A22K-07	70	FEMALE	Dedifferentiated liposarcoma	Negative	NO	YES
TCGA-IF-A4AJ-01A-11R-A24X-07	80	MALE	Leiomyosarcoma (LMS)	Negative	YES	YES
TCGA-IF-A4AK-01A-21R-A24X-07	82	FEMALE	Leiomyosarcoma (LMS)	Negative	NO	NO
TCGA-IS-A3K6-01A-11R-A21T-07	55	FEMALE	Leiomyosarcoma (LMS)	NA	YES	NA
TCGA-IS-A3K7-01A-11R-A21T-07	63	FEMALE	Leiomyosarcoma (LMS)	NA	YES	NA
TCGA-IS-A3K8-01A-11R-A21T-07	44	FEMALE	Leiomyosarcoma (LMS)	NA	NA	NA
TCGA-IS-A3KA-01A-11R-A21T-07	73	FEMALE	Leiomyosarcoma (LMS)	NA	YES	NA
TCGA-IW-A3M4-01A-11R-A21T-07	48	FEMALE	Leiomyosarcoma (LMS)	NA	NO	NA
TCGA-IW-A3M5-01A-22R-A21T-07	76	FEMALE	Leiomyosarcoma (LMS)	Negative	YES	NA
TCGA-IW-A3M6-01A-11R-A21T-07	59	FEMALE	Leiomyosarcoma (LMS)	NA	NO	NA
TCGA-JV-A5VE-01A-11R-A29R-07	60	FEMALE	Leiomyosarcoma (LMS)	Negative	NO	NO
TCGA-JV-A5VF-01A-11R-A29R-07	69	FEMALE	Leiomyosarcoma (LMS)	Positive	YES	NO
TCGA-JV-A75J-01A-11R-A32Q-07	43	FEMALE	Leiomyosarcoma (LMS)	Positive	YES	NO
TCGA-K1-A3PN-01A-11R-A22K-07	64	FEMALE	Leiomyosarcoma (LMS)	Negative	YES	NA
TCGA-K1-A3PO-01A-11R-A21T-07	42	MALE	Leiomyosarcoma (LMS)	Negative	NO	NA
TCGA-K1-A42W-01A-11R-A24X-07	65	FEMALE	Leiomyosarcoma (LMS)	Negative	NA	YES
TCGA-K1-A42X-01A-11R-A24X-07	62	FEMALE	Leiomyosarcoma (LMS)	Negative	NA	YES
TCGA-K1-A6RT-01A-32R-A33J-07	48	MALE	Leiomyosarcoma (LMS)	Negative	NA	YES
TCGA-K1-A6RU-01A-11R-A32Q-07	66	FEMALE	Myxofibrosarcoma	Positive	NA	YES
TCGA-K1-A6RV-01A-11R-A32Q-07	67	MALE	Leiomyosarcoma (LMS)	Positive	NA	NA
TCGA-KD-A5QS-01A-11R-A27Q-07	55	FEMALE	Leiomyosarcoma (LMS)	NA	YES	YES
TCGA-KD-A5QT-01A-11R-A27Q-07	69	FEMALE	Leiomyosarcoma (LMS)	Negative	NA	NO
TCGA-KD-A5QU-01A-11R-A27Q-07	41	FEMALE	Leiomyosarcoma (LMS)	Negative	NA	NO
TCGA-KF-A41W-01A-11R-A24X-07	71	FEMALE	Leiomyosarcoma (LMS)	Negative	NO	NO
TCGA-LI-A67I-01A-31R-A30C-07	75	FEMALE	Myxofibrosarcoma	Positive	NO	NO
TCGA-LI-A9QH-01A-11R-A37L-07	72	FEMALE	Undifferentiated Pleomorphic Sarcoma (UPS)	Negative	NO	NO
TCGA-MB-A5Y8-01A-11R-A29R-07	60	FEMALE	Undifferentiated Pleomorphic Sarcoma (UPS)	Negative	NA	NO
TCGA-MB-A5YA-01A-11R-A29R-07	63	MALE	Leiomyosarcoma (LMS)	Negative	NA	NO
TCGA-MB-A8JK-01A-11R-A36F-07	49	MALE	Undifferentiated Pleomorphic Sarcoma (UPS)	Negative	NO	NO
TCGA-MB-A8JL-01A-11R-A36F-07	53	FEMALE	Leiomyosarcoma (LMS)	Negative	NO	NO
TCGA-MJ-A68H-01A-11R-A30C-07	57	FEMALE	Leiomyosarcoma (LMS)	Negative	NO	NO
TCGA-MJ-A68J-01A-11R-A30C-07	55	FEMALE	Myxofibrosarcoma	Positive	NA	YES
TCGA-MJ-A850-01A-11R-A355-07	28	MALE	Synovial Sarcoma - Monophasic	NA	NO	NO
TCGA-MO-A47P-01A-11R-A24X-07	37	FEMALE	Dedifferentiated liposarcoma	NA	NA	NO
TCGA-MO-A47R-01A-11R-A24X-07	75	FEMALE	Leiomyosarcoma (LMS)	NA	NA	NO
TCGA-N1-A6IA-01A-12R-A32Q-07	41	FEMALE	Leiomyosarcoma (LMS)	NA	NA	YES
TCGA-PC-A5DK-01A-11R-A27Q-07	63	MALE	Leiomyosarcoma (LMS)	Negative	NA	NO
TCGA-PC-A5DL-01A-11R-A26T-07	67	MALE	Leiomyosarcoma (LMS)	NA	NA	NO
TCGA-PC-A5DM-01A-11R-A27Q-07	73	MALE	Leiomyosarcoma (LMS)	Positive	NA	NO
TCGA-PC-A5DN-01A-12R-A27Q-07	77	FEMALE	Leiomyosarcoma (LMS)	NA	NA	NO
TCGA-PC-A5DO-01A-11R-A26T-07	59	FEMALE	Leiomyosarcoma (LMS)	Negative	NA	NO
TCGA-PC-A5DP-01A-11R-A26T-07	72	FEMALE	Leiomyosarcoma (LMS)	NA	NA	NO
TCGA-PT-A8TR-01A-11R-A37L-07	57	FEMALE	Leiomyosarcoma (LMS)	Positive	NO	NO
TCGA-QC-A6FX-01A-11R-A32Q-07	68	MALE	Undifferentiated Pleomorphic Sarcoma (UPS)	Negative	NO	NO
TCGA-QC-A7B5-01A-11R-A33J-07	75	MALE	Undifferentiated Pleomorphic Sarcoma (UPS)	Positive	NO	NO
TCGA-QC-AA9N-01A-11R-A39D-07	53	FEMALE	Undifferentiated Pleomorphic Sarcoma (UPS)	Negative	NO	NO
TCGA-QQ-A5V2-01A-11R-A32Q-07	42	MALE	Undifferentiated Pleomorphic Sarcoma (UPS)	NA	NA	NA
TCGA-QQ-A5V9-01A-11R-A32Q-07	76	MALE	Undifferentiated Pleomorphic Sarcoma (UPS)	Negative	NO	YES
TCGA-QQ-A5VA-01A-12R-A32Q-07	60	FEMALE	Dedifferentiated liposarcoma	Negative	NO	NO
TCGA-QQ-A5VB-01A-11R-A36F-07	53	FEMALE	Leiomyosarcoma (LMS)	Positive	YES	YES
TCGA-QQ-A5VC-01A-31R-A32Q-07	63	FEMALE	Leiomyosarcoma (LMS)	Negative	NO	NO
TCGA-QQ-A5VD-01A-21R-A32Q-07	52	MALE	Leiomyosarcoma (LMS)	Negative	NO	NO
TCGA-QQ-A8VB-01A-11R-A37L-07	68	FEMALE	Malignant Peripheral Nerve Sheath Tumors (MPNST)	Negative	NO	YES
TCGA-QQ-A8VD-01A-42R-A39D-07	56	MALE	Desmoid Tumor	Positive	NA	YES
TCGA-QQ-A8VF-01A-11R-A37L-07	70	MALE	Leiomyosarcoma (LMS)	Negative	NO	NO
TCGA-QQ-A8VG-01A-11R-A37L-07	52	MALE	Malignant Peripheral Nerve Sheath Tumors (MPNST)	Negative	NO	NO
TCGA-QQ-A8VH-01A-11R-A37L-07	31	FEMALE	Malignant Peripheral Nerve Sheath Tumors (MPNST)	Positive	NO	YES
TCGA-RN-A68Q-01A-11R-A30C-07	62	FEMALE	Malignant Peripheral Nerve Sheath Tumors (MPNST)	NA	NA	NO
TCGA-RN-AAAQ-01A-21R-A39D-07	52	MALE	Malignant Peripheral Nerve Sheath Tumors (MPNST)	NA	NO	NO
TCGA-SG-A6Z4-01A-22R-A33J-07	47	MALE	Undifferentiated Pleomorphic Sarcoma (UPS)	Negative	YES	YES
TCGA-SG-A6Z7-01A-12R-A32Q-07	44	FEMALE	Dedifferentiated liposarcoma	NA	NO	NO
TCGA-SG-A849-01A-11R-A355-07	78	MALE	Undifferentiated Pleomorphic Sarcoma (UPS)	Positive	NO	NO
TCGA-SI-A71O-01A-12R-A33J-07	29	MALE	Malignant Peripheral Nerve Sheath Tumors (MPNST)	Positive	YES	YES
TCGA-SI-A71P-01A-12R-A33J-07	50	MALE	Malignant Peripheral Nerve Sheath Tumors (MPNST)	NA	NO	NO
TCGA-SI-A71Q-01A-12R-A33J-07	34	FEMALE	Malignant Peripheral Nerve Sheath Tumors (MPNST)	Negative	NO	NO
TCGA-SI-AA8B-01A-11R-A38C-07	80	FEMALE	Undifferentiated Pleomorphic Sarcoma (UPS)	Positive	NO	NO
TCGA-SI-AA8C-01A-11R-A38C-07	20	FEMALE	Malignant Peripheral Nerve Sheath Tumors (MPNST)	Positive	YES	YES
TCGA-UE-A6QT-01A-12R-A32Q-07	50	FEMALE	Undifferentiated Pleomorphic Sarcoma (UPS)	Negative	NO	NO
TCGA-VT-A80G-01A-11R-A36F-07	66	MALE	Undifferentiated Pleomorphic Sarcoma (UPS)	Negative	YES	YES
TCGA-VT-A80J-01A-11R-A36F-07	49	FEMALE	Undifferentiated Pleomorphic Sarcoma (UPS)	Negative	YES	YES
TCGA-VT-AB3D-01A-12R-A41I-07	71	MALE	Undifferentiated Pleomorphic Sarcoma (UPS)	Negative	NO	NO
TCGA-WK-A8XO-01A-11R-A37L-07	66	FEMALE	Dedifferentiated liposarcoma	Negative	NO	YES
TCGA-WK-A8XQ-01A-11R-A37L-07	57	MALE	Dedifferentiated liposarcoma	Positive	NO	YES
TCGA-WK-A8XS-01A-11R-A37L-07	58	FEMALE	Leiomyosarcoma (LMS)	Negative	NO	NO
TCGA-WK-A8XT-01A-11R-A37L-07	40	FEMALE	Synovial Sarcoma - Monophasic	Negative	YES	YES
TCGA-WK-A8XX-01A-11R-A37L-07	70	MALE	Leiomyosarcoma (LMS)	Negative	YES	YES
TCGA-WK-A8XY-01A-11R-A37L-07	53	FEMALE	Leiomyosarcoma (LMS)	Positive	YES	YES
TCGA-WK-A8XZ-01A-11R-A37L-07	56	FEMALE	Leiomyosarcoma (LMS)	Negative	YES	YES
TCGA-WK-A8Y0-01A-11R-A41I-07	49	FEMALE	Undifferentiated Pleomorphic Sarcoma (UPS)	Negative	YES	YES
TCGA-WP-A9GB-01A-11R-A37L-07	59	FEMALE	Leiomyosarcoma (LMS)	Negative	NA	YES
TCGA-X2-A95T-01A-11R-A37L-07	49	FEMALE	Leiomyosarcoma (LMS)	Negative	NO	NO
TCGA-X6-A7W8-01A-21R-A355-07	89	MALE	Myxofibrosarcoma	Positive	NO	YES
TCGA-X6-A7WB-01A-11R-A355-07	58	FEMALE	Leiomyosarcoma (LMS)	Positive	NO	YES
TCGA-X6-A7WC-01A-12R-A355-07	74	MALE	Leiomyosarcoma (LMS)	Negative	NO	YES
TCGA-X6-A7WD-01A-21R-A355-07	63	FEMALE	Leiomyosarcoma (LMS)	Negative	NO	NO
TCGA-X6-A8C2-01A-11R-A36F-07	56	MALE	Undifferentiated Pleomorphic Sarcoma (UPS)	Positive	NO	YES
TCGA-X6-A8C3-01A-11R-A36F-07	59	FEMALE	Myxofibrosarcoma	Positive	NO	NO
TCGA-X6-A8C4-01A-11R-A36F-07	70	FEMALE	Undifferentiated Pleomorphic Sarcoma (UPS)	Positive	NO	YES
TCGA-X6-A8C5-01A-11R-A36F-07	63	FEMALE	Leiomyosarcoma (LMS)	Negative	NO	NO
TCGA-X6-A8C6-01A-11R-A36F-07	55	MALE	Myxofibrosarcoma	Positive	NO	YES
TCGA-X6-A8C7-01A-11R-A36F-07	24	FEMALE	Synovial Sarcoma - Biphasic	Negative	NO	NO
TCGA-X9-A971-01A-11R-A38C-07	52	FEMALE	Leiomyosarcoma (LMS)	Negative	NO	NO
TCGA-X9-A973-01A-11R-A38C-07	55	MALE	Undifferentiated Pleomorphic Sarcoma (UPS)	Negative	YES	YES
TCGA-Z4-A8JB-01A-23R-A37L-07	24	FEMALE	Desmoid Tumor	Negative	NA	NO
TCGA-Z4-A9VC-01A-11R-A37L-07	37	MALE	Dedifferentiated liposarcoma	Negative	NA	NO
TCGA-Z4-AAPF-01A-11R-A39D-07	35	FEMALE	Sarcoma; synovial; poorly differentiated	Negative	NA	NO
TCGA-Z4-AAPG-01A-11R-A39D-07	64	FEMALE	Undifferentiated Pleomorphic Sarcoma (UPS)	Negative	NA	NO

## Sheet: Table S3
Table S3: Characteristics of patients in the GSE21257 dataset.
Sample	Age	Gender	Histological_type	Margin_status
GSM530667	Osteosarcoma pre-chemotherapy biopsy	174 months	Male	Deceased after 27 months.
GSM530899	Osteosarcoma pre-chemotherapy biopsy	162 months	Male	Deceased at 21 months after diagnosis of the primary tumor
GSM531283	Osteosarcoma pre-chemotherapy biopsy	170 months	Male	Alive at 46 months after diagnosis of the primary tumor
GSM531284	Osteosarcoma pre-chemotherapy biopsy	133 months	Female	Alive at 28 months after diagnosis of the primary tumor
GSM531285	Osteosarcoma pre-chemotherapy biopsy	81 months	Female	Deceased at 11 months after diagnosis of the primary tumor
GSM531286	Osteosarcoma pre-chemotherapy biopsy	144 months	Male	Alive at 37 months after diagnosis of the primary tumor
GSM531287	Osteosarcoma pre-chemotherapy biopsy	180 months	Male	Alive at 45 months after diagnosis of the primary tumor
GSM531288	Osteosarcoma pre-chemotherapy biopsy	180 months	Male	Deceased at 13 months after diagnosis of the primary tumor
GSM531289	Osteosarcoma pre-chemotherapy biopsy	204 months	Female	Deceased at 33 months after diagnosis of the primary tumor
GSM531290	Osteosarcoma pre-chemotherapy biopsy	181 months	Male	Alive at 25 months after diagnosis of the primary tumor
GSM531291	Osteosarcoma pre-chemotherapy biopsy	948 months	Male	Deceased at 18 months after diagnosis of the primary tumor
GSM531292	Osteosarcoma pre-chemotherapy biopsy	200 months	Male	Deceased at 30 months after diagnosis of the primary tumor
GSM531293	Osteosarcoma pre-chemotherapy biopsy	205 months	Male	Deceased at 35 months after diagnosis of the primary tumor
GSM531294	Osteosarcoma pre-chemotherapy biopsy	129 months	Female	Deceased at 4 months after diagnosis of the primary tumor
GSM531295	Osteosarcoma pre-chemotherapy biopsy	183 months	Male	Deceased at 27 months after diagnosis of the primary tumor
GSM531296	Osteosarcoma pre-chemotherapy biopsy	220 months	Male	Alive at 26 months after diagnosis of the primary tumor
GSM531297	Osteosarcoma pre-chemotherapy biopsy	385 months	Male	Deceased at 18 months after diagnosis of the primary tumor
GSM531298	Osteosarcoma pre-chemotherapy biopsy	468 months	Female	Deceased at 189 months after diagnosis of the primary tumor
GSM531299	Osteosarcoma pre-chemotherapy biopsy	264 months	Male	Alive at 36 months after diagnosis of the primary tumor
GSM531300	Osteosarcoma pre-chemotherapy biopsy	228 months	Male	Alive at 123 months after diagnosis of the primary tumor
GSM531301	Osteosarcoma pre-chemotherapy biopsy	144 months	Female	Deceased at 110 months after diagnosis of the primary tumor
GSM531302	Osteosarcoma pre-chemotherapy biopsy	204 months	Female	Alive at 63 months after diagnosis of the primary tumor
GSM531303	Osteosarcoma pre-chemotherapy biopsy	264 months	Male	Alive at 60 months after diagnosis of the primary tumor
GSM531304	Osteosarcoma pre-chemotherapy biopsy	696 months	Female	Alive at 60 months after diagnosis of the primary tumor
GSM531305	Osteosarcoma pre-chemotherapy biopsy	336 months	Male	Alive at 60 months after diagnosis of the primary tumor
GSM531306	Osteosarcoma pre-chemotherapy biopsy	200 months	Male	Deceased at 10 months after diagnosis of the primary tumor
GSM531307	Osteosarcoma pre-chemotherapy biopsy	223 months	Male	Deceased at 39 months after diagnosis of the primary tumor
GSM531308	Osteosarcoma pre-chemotherapy biopsy	177 months	Male	Alive at 95 months after diagnosis of the primary tumor
GSM531309	Osteosarcoma pre-chemotherapy biopsy	212 months	Female	Deceased at 83 months after diagnosis of the primary tumor
GSM531310	Osteosarcoma pre-chemotherapy biopsy	216 months	Male	Alive at 246 months after diagnosis of the primary tumor
GSM531311	Osteosarcoma pre-chemotherapy biopsy	200 months	Male	Deceased at 25 months after diagnosis of the primary tumor
GSM531312	Osteosarcoma pre-chemotherapy biopsy	164 months	Female	Deceased at 40 months after diagnosis of the primary tumor
GSM531313	Osteosarcoma pre-chemotherapy biopsy	175 months	Male	Alive at 143 months after diagnosis of the primary tumor
GSM531314	Osteosarcoma pre-chemotherapy biopsy	200 months	Male	Deceased at 11 months after diagnosis of the primary tumor
GSM531319	Osteosarcoma pre-chemotherapy biopsy	101 months	Male	Alive at 105 months after diagnosis of the primary tumor
GSM531320	Osteosarcoma pre-chemotherapy biopsy	136 months	Male	Alive at 78 months after diagnosis of the primary tumor
GSM531321	Osteosarcoma pre-chemotherapy biopsy	487 months	Female	Alive at 97 months after diagnosis of the primary tumor
GSM531322	Osteosarcoma pre-chemotherapy biopsy	198 months	Male	Deceased at 33 months after diagnosis of the primary tumor
GSM531323	Osteosarcoma pre-chemotherapy biopsy	137 months	Female	Alive at 77 months after diagnosis of the primary tumor
GSM531324	Osteosarcoma pre-chemotherapy biopsy	304 months	Male	Deceased at 47 months after diagnosis of the primary tumor
GSM531325	Osteosarcoma pre-chemotherapy biopsy	229 months	Female	Alive at 120 months after diagnosis of the primary tumor
GSM531326	Osteosarcoma pre-chemotherapy biopsy	242 months	Female	Alive at 91 months after diagnosis of the primary tumor
GSM531327	Osteosarcoma pre-chemotherapy biopsy	165 months	Male	Deceased at 29 months after diagnosis of the primary tumor
GSM531328	Osteosarcoma pre-chemotherapy biopsy	218 months	Male	Alive at 32 months after diagnosis of the primary tumor
GSM531329	Osteosarcoma pre-chemotherapy biopsy	96 months	Male	Alive at 31 months after diagnosis of the primary tumor
GSM531330	Osteosarcoma pre-chemotherapy biopsy	128 months	Female	Deceased at 25 months after diagnosis of the primary tumor
GSM531331	Osteosarcoma pre-chemotherapy biopsy	217 months	Male	Alive at 219 months after diagnosis of the primary tumor
GSM531332	Osteosarcoma pre-chemotherapy biopsy	192 months	Female	Alive at 193 months after diagnosis of the primary tumor
GSM531333	Osteosarcoma pre-chemotherapy biopsy	111 months	Female	Alive at 184 months after diagnosis of the primary tumor
GSM531334	Osteosarcoma pre-chemotherapy biopsy	37 months	Female	Alive at 194 months after diagnosis of the primary tumor
GSM531335	Osteosarcoma pre-chemotherapy biopsy	244 months	Female	Alive at 94 months after diagnosis of the primary tumor
GSM531351	Osteosarcoma pre-chemotherapy biopsy	217 months	Male	Alive at 87 months after diagnosis of the primary tumor
GSM531352	Osteosarcoma pre-chemotherapy biopsy	192 months	Male	Alive at 60 months after diagnosis of the primary tumor

## Sheet: Table S4
Table S4: Characteristics of patients in the GSE16088 dataset.
Sample	Disease state	Tissue type
GSM402687	Normal	kidney_1
GSM402688	Normal	kidney_2
GSM402689	Normal	liver_1
GSM402690	Normal	liver_2
GSM402691	Normal	lymph node_1
GSM402692	Normal	lymph node_2
GSM402693	Tumor	human osteosarcoma_OS-10B
GSM402694	Tumor	human osteosarcoma_OS-12
GSM402695	Tumor	human osteosarcoma_OS-13
GSM402696	Tumor	human osteosarcoma_OS-15
GSM402697	Tumor	human osteosarcoma_OS-16A
GSM402698	Tumor	human osteosarcoma_OS-1
GSM402699	Tumor	human osteosarcoma_OS-44
GSM402700	Tumor	human osteosarcoma_OS-4
GSM402701	Tumor	human osteosarcoma_OS-53
GSM402702	Tumor	human osteosarcoma_OS-54
GSM402703	Tumor	human osteosarcoma_OS-6
GSM402704	Tumor	human osteosarcoma_OS-84
GSM402705	Tumor	human osteosarcoma_OS-8
GSM402706	Tumor	human osteosarcoma_OS-91
			postive
			postive
			postive
			postive
			negative
			postive
			postive
			postive
			postive
			negative

## Sheet: Table S5
Table S5: Characteristics of patients in the GSE119276 dataset.
Sample	Gender	Age	Tissue type
GSM481071	Female	76 years	osteosarcoma
GSM481072	Female	76 years	osteosarcoma
GSM481073	Male	39 years	osteosarcoma
GSM481074	Male	39 years	osteosarcoma
GSM481075	Female	19 years	osteosarcoma
GSM481076	Female	19 years	osteosarcoma
GSM481077	Male	14 years	osteosarcoma
GSM481078	Male	14 years	osteosarcoma
GSM481079	Male	12 years	osteosarcoma
GSM481080	Male	12 years	osteosarcoma
GSM481081	Female	15 years	osteosarcoma
GSM481082	Female	15 years	osteosarcoma
GSM481083	Female	27 years	osteosarcoma
GSM481084	Female	37 years	osteosarcoma
GSM481085	Female	37 years	osteosarcoma
GSM481086	Female	13 years	osteosarcoma
GSM481087	Female	13 years	osteosarcoma
GSM481088	Female	7 years	osteosarcoma
GSM481089	Female	7 years	osteosarcoma
GSM481090	Female	29 years	osteosarcoma
GSM481091	Female	29 years	osteosarcoma
GSM481092	Male	15 years	osteosarcoma
GSM481093	Male	15 years	osteosarcoma
GSM481094	Female	15 years	osteosarcoma
GSM481095	Female	15 years	osteosarcoma
GSM481096	Male	18 years	osteosarcoma
GSM481097	Male	18 years	osteosarcoma
GSM481098	Male	18 years	osteosarcoma
GSM481099	Male	18 years	osteosarcoma
GSM481100	Male	17 years	osteosarcoma
GSM481101	Male	17 years	osteosarcoma
GSM481102	Female	14 years	osteosarcoma
GSM481103	Female	14 years	osteosarcoma
GSM481104	Female	24 years	osteosarcoma
GSM481105	Female	24 years	osteosarcoma
GSM481106	Male	17 years	osteosarcoma
GSM481107	Male	67 years	osteosarcoma
GSM481108	Male	67 years	osteosarcoma
GSM481109	Male	18 years	osteosarcoma
GSM481110	Male	18 years	osteosarcoma
GSM481111	Male	15 years	osteosarcoma
GSM481112	Male	15 years	osteosarcoma
GSM481113	Male	16 years	osteosarcoma
GSM481114	Male	16 years	osteosarcoma
GSM481115	Female	49 years	Non-malignant bone
GSM481116	Female	75 years	Non-malignant bone
GSM481117	Male	71 years	Non-malignant bone
GSM481118	Male	56 years	Non-malignant bone
GSM481119	Male	79 years	Non-malignant bone

## Sheet: Table S6
Table S6: Characteristics of patients in the GSE28424 dataset.
Sample	Disease state	Tissue type
GSM702490	Osteosarcoma cell line	cell line: 143B
GSM702491	Osteosarcoma cell line	cell line: HAL
GSM702492	Osteosarcoma cell line	cell line: HOS
GSM702493	Osteosarcoma cell line	cell line: IOR-MOS
GSM702494	Osteosarcoma cell line	cell line: IOR-OS10
GSM702495	Osteosarcoma cell line	cell line: IOR-OS14
GSM702496	Osteosarcoma cell line	cell line: IOR-OS15
GSM702497	Osteosarcoma cell line	cell line: IOR-OS18
GSM702498	Osteosarcoma cell line	cell line: IOR-OS9
GSM702499	Osteosarcoma cell line	cell line: IOR-SARG
GSM702500	Osteosarcoma cell line	cell line: KPD
GSM702501	Osteosarcoma cell line	cell line: MG-63
GSM702502	Osteosarcoma cell line	cell line: MHM
GSM702503	Osteosarcoma cell line	cell line: MNNG-HOS
GSM702504	Osteosarcoma cell line	cell line: OHS
GSM702505	Osteosarcoma cell line	cell line: OSA
GSM702506	Osteosarcoma cell line	cell line: Saos-2
GSM702507	Osteosarcoma cell line	cell line: U-2 OS
GSM702508	Osteosarcoma cell line	cell line: ZK-58
GSM702509	Normal Bone	tissue: Normal bone
GSM702510	Normal Bone	tissue: Normal bone
GSM702511	Normal Bone	tissue: Normal bone
GSM702512	Normal Bone	tissue: Normal bone
			postive
			postive
			postive
			postive
			negative
			postive
			postive
			postive
			postive
			negative

## Sheet: Table S7
Table S7: The primer sequences used for RT-qPCR.
Gene	Primer sequence (5′-3′)
GAPDH(F)	CAGGAGGCATTGCTGATGAT
GAPDH(R)	GAAGGCTGGGGCTCATTT
WDR12(F)	AGCTCCAAACACGCTTCTACA
WDR12(R)	AGGGCATTCGCAGAAACTGG
WDR75(F)	GCAGCGAGTTGAACTTTAGGA
WDR75(R)	AATTGTGCCATCAAGGGAACA
GTF3C3(F)	ACTCATCGACTACTTGGAAGGG
GTF3C3(R)	ACTTCAGAGTCATCGGGATTTTC
RPE(F)	TAGACTCTGGGGCCGATTATC
RPE(R)	GTCCTGGCCTAGCTGCTTTC
HIBCH(F)	GGTTGCACGGGAGTCATAACA
HIBCH(R)	CTTTTCAGCTTCCGAGATCACT
HSPD1(F)	ATGCTTCGGTTACCCACAGTC
HSPD1(R)	AGCCCGAGTGAGATGAGGAG
ITGA11(F)	GTGGCAATAAGTGGCTGGTC
ITGA11(R)	GTTCCCGTGGATCACTGGAC
MICALL2(F)	TGTGGTCCAGAGGAGGAATGA
MICALL2(R)	CAGCTCCGGTGGTAAAGCC
ITGB5(F)	TCTCGGTGTGATCTGAGGG
ITGB5(R)	TGGCGAACCTGTAGCTGGA
MAP3K14(F)	CGGAAAGTGGGAGATCCTGAA
MAP3K14(R)	GGGCGATGATAGAGATGGCAG
OLFML2B(F)	AAGCCTCGGCTGCTAGTTC
OLFML2B(R)	GTTGTCCGCCTCGTTTTGC
RAD51(F)	CAACCCATTTCACGGTTAGAGC
RAD51(R)	TTCTTTGGCGCATAGGCAACA
MYC(F)	TCCCTCCACTCGGAAGGAC
MYC(R)	CTGGTGCATTTTCGGTTGTTG
ATP5F1(F)	ATTAGCGCAGAGACCTTCACT
ATP5F1(R)	CGCCTCTTCTAGTTGGGCAAG
mTOR(F)	ATGCTTGGAACCGGACCTG
mTOR(R)	TCTTGACTCATCTCTCGGAGTT
